# Supplementary material for: Adding a Piece to the Puzzle? The Allocation of Figurative Language Comprehension into the CHC Model of Cognitive Abilities
Source: J Intell. 2024 Mar 1;12(3):29. doi: 10.3390/jintelligence12030029 (PMC10971615; doi:10.3390/jintelligence12030029)
Supplement: Supplementary file 1 [file jintelligence-12-00029-s001.zip]

Archive with 5 entries (5 files):
- Table S1 Cohení»s Kappa Coefficients.csv
- Table S2 Descriptive Item Statistics.csv
- Table S3 Measurement Models RPT and LPT.csv
- Table S4 Theoretical Models Mgfm Mcfm Mbfm.zip
- Table S5 Theoretical Models FLC-g FLC-gf FLC-ak.zip
