# Supplementary material for: Adding a Piece to the Puzzle? The Allocation of Figurative Language Comprehension into the CHC Model of Cognitive Abilities
Source: J Intell. 2024 Mar 1;12(3):29. doi: 10.3390/jintelligence12030029 (PMC10971615; doi:10.3390/jintelligence12030029)
Supplement: Supplementary file 1 [file jintelligence-12-00029-s001.zip › Table S1 Cohení»s Kappa Coefficients.csv]

Item	N	Cohen’s Kappa Coefficient
PT_1	611	.96
PT_2	97	1
PT_3	441	1
PT_4	434	0
PT_5	115	1
PT_6	114	.94
PT_7	596	1
PT_8	103	.96
PT_9	530	.9
PT_10	101	1
PT_11	500	.98
PT_12	114	.98
PT_13	457	.97
PT_14	424	1
PT_15	63	1
PT_16	425	.96
PT_17	78	.65
PT_18	94	1
PT_19	540	.99
PT_20	101	.98
Note	PT = Proverb Test
