# Supplementary material for: Adding a Piece to the Puzzle? The Allocation of Figurative Language Comprehension into the CHC Model of Cognitive Abilities
Source: J Intell. 2024 Mar 1;12(3):29. doi: 10.3390/jintelligence12030029 (PMC10971615; doi:10.3390/jintelligence12030029)
Supplement: Supplementary file 1 [file jintelligence-12-00029-s001.zip › Table S2 Descriptive Item Statistics.csv]

	N	mean	sd	median	trimmed	mad	min	max	range	skew	kurtosis	se
RPT_1	909	0.88	0.33	1	0.97	0	0	1	1	-2.34	3.46	0.01
RPT_2	909	0.89	0.32	1	0.98	0	0	1	1	-2.44	3.94	0.01
RPT_3	909	0.69	0.46	1	0.73	0	0	1	1	-0.8	-1.36	0.02
RPT_4	909	0.9	0.3	1	0.99	0	0	1	1	-2.6	4.77	0.01
RPT_5	909	0.72	0.45	1	0.77	0	0	1	1	-0.95	-1.1	0.01
RPT_6	909	0.72	0.45	1	0.77	0	0	1	1	-0.96	-1.07	0.01
RPT_7	909	0.76	0.43	1	0.82	0	0	1	1	-1.19	-0.59	0.01
RPT_8	909	0.83	0.38	1	0.91	0	0	1	1	-1.72	0.95	0.01
RPT_9	909	0.58	0.49	1	0.6	0	0	1	1	-0.34	-1.89	0.02
RPT_10	909	0.78	0.42	1	0.84	0	0	1	1	-1.32	-0.26	0.01
RPT_11	909	0.81	0.4	1	0.88	0	0	1	1	-1.55	0.4	0.01
RPT_12	909	0.81	0.39	1	0.89	0	0	1	1	-1.58	0.51	0.01
RPT_13	909	0.77	0.42	1	0.84	0	0	1	1	-1.27	-0.38	0.01
RPT_14	909	0.81	0.39	1	0.89	0	0	1	1	-1.58	0.48	0.01
LPT_1	909	0.83	0.37	1	0.92	0	0	1	1	-1.8	1.25	0.01
LPT_2	909	0.91	0.29	1	1	0	0	1	1	-2.77	5.66	0.01
LPT_3	909	0.85	0.36	1	0.93	0	0	1	1	-1.93	1.71	0.01
LPT_4	909	0.88	0.33	1	0.97	0	0	1	1	-2.27	3.17	0.01
LPT_5	909	0.91	0.28	1	1	0	0	1	1	-2.95	6.73	0.01
LPT_8	909	0.9	0.3	1	0.99	0	0	1	1	-2.6	4.77	0.01
LPT_9	909	0.92	0.27	1	1	0	0	1	1	-3.17	8.04	0.01
LPT_10	909	0.92	0.28	1	1	0	0	1	1	-2.98	6.88	0.01
LPT_11	909	0.92	0.27	1	1	0	0	1	1	-3.17	8.04	0.01
LPT_17	909	0.86	0.35	1	0.94	0	0	1	1	-2.02	2.1	0.01
PMT_1	909	0.72	0.45	1	0.77	0	0	1	1	-0.95	-1.1	0.01
PMT_2	909	0.77	0.42	1	0.84	0	0	1	1	-1.3	-0.32	0.01
PMT_3	909	0.67	0.47	1	0.71	0	0	1	1	-0.73	-1.47	0.02
PMT_4	909	0.89	0.32	1	0.98	0	0	1	1	-2.44	3.94	0.01
PMT_5	909	0.85	0.36	1	0.93	0	0	1	1	-1.94	1.76	0.01
PMT_6	909	0.84	0.37	1	0.92	0	0	1	1	-1.81	1.29	0.01
PMT_7	909	0.85	0.36	1	0.94	0	0	1	1	-1.95	1.8	0.01
PMT_8	909	0.87	0.34	1	0.96	0	0	1	1	-2.14	2.59	0.01
PMT_9	909	0.87	0.33	1	0.97	0	0	1	1	-2.26	3.1	0.01
PMT_10	909	0.86	0.35	1	0.95	0	0	1	1	-2.05	2.2	0.01
PMT_11	909	0.91	0.28	1	1	0	0	1	1	-2.9	6.44	0.01
PMT_12	909	0.82	0.39	1	0.89	0	0	1	1	-1.62	0.63	0.01
PMT_13	909	0.85	0.36	1	0.94	0	0	1	1	-1.95	1.8	0.01
PMT_14	909	0.87	0.33	1	0.96	0	0	1	1	-2.23	2.97	0.01
Note	RPT= Reverse Paraphrase Test; LPT = Literal Paraphrase Test; PMT = Proverb–Metaphor Test
