# Supplementary material for: Adding a Piece to the Puzzle? The Allocation of Figurative Language Comprehension into the CHC Model of Cognitive Abilities
Source: J Intell. 2024 Mar 1;12(3):29. doi: 10.3390/jintelligence12030029 (PMC10971615; doi:10.3390/jintelligence12030029)
Supplement: Supplementary file 1 [file jintelligence-12-00029-s001.zip › Table S3 Measurement Models RPT and LPT.csv]

Latent Variable	Manifest Variable	Estimate	Std.Err	z.value	P...z..	Std.lv	Std.all
FLC	RPT_1	0.69	0.06	11.99	0	.69	.69
FLC	RPT_2	0.62	0.07	8.66	0	.62	.62
FLC	RPT_3	0.65	0.04	15.05	0	.65	.65
FLC	RPT_4	0.71	0.06	11.44	0	.71	.71
FLC	RPT_5	0.64	0.05	13.47	0	.64	.64
FLC	RPT_6	0.68	0.04	16.28	0	.68	.68
FLC	RPT_7	0.72	0.04	17.49	0	.72	.72
FLC	RPT_8	0.84	0.04	21.91	0	.84	.84
FLC	RPT_9	0.6	0.04	13.69	0	.6	.6
FLC	RPT_10	0.71	0.05	15.57	0	.71	.71
FLC	RPT_11	0.72	0.05	15.71	0	.72	.72
FLC	RPT_12	0.64	0.05	12.22	0	.64	.64
FLC	RPT_13	0.66	0.05	14.05	0	.66	.66
FLC	RPT_14	0.78	0.04	18.63	0	.78	.78
FLC	LPT_1	0.82	0.03	23.43	0	.82	.82
FLC	LPT_2	0.93	0.03	31.71	0	.93	.93
FLC	LPT_3	0.72	0.05	14.33	0	.72	.72
FLC	LPT_4	0.77	0.05	15.12	0	.77	.77
FLC	LPT_5	0.83	0.05	16.97	0	.83	.83
FLC	LPT_8	0.88	0.03	25.46	0	.88	.88
FLC	LPT_9	0.94	0.03	33.14	0	.94	.94
FLC	LPT_10	0.92	0.03	27.23	0	.92	.92
FLC	LPT_11	0.93	0.03	28	0	.93	.93
FLC	LPT_17	0.7	0.06	12.43	0	.7	.7
Note	FLC = Figurative Language Comprehension; RPT= Reverse Paraphrase Test; LPT = Literal Paraphrase Test
